# Supplementary material for: Aberrant CD25 and Increased CD123 Expression Are Common in Acute Myeloid Leukemia with KMT2A Partial Tandem Duplication and Are Associated with FLT3 Internal Tandem Duplication
Source: Cancers (Basel). 2026 Jan 16;18(2):282. doi: 10.3390/cancers18020282 (PMC12839231; doi:10.3390/cancers18020282)
Supplement: Supplementary file 1 [file cancers-18-00282-s001.zip]

Archive with 1 entries (1 files):
- cancers-4070037-supplementary.pdf
